# Supplementary material for: The association between the upper digestive tract microbiota by HOMIM and oral health in a population-based study in Linxian, China
Source: BMC Public Health. 2014 Oct 27;14:1110. doi: 10.1186/1471-2458-14-1110 (PMC4223728; doi:10.1186/1471-2458-14-1110)
Supplement: Supplementary file 3 — Additional file 3: Association between each oral health variable and presence of each genus in HOMIM array. (XLS 54 KB) [file 12889_2014_7206_MOESM3_ESM.xls]

## Sheet: sheet
Additional File 3, Association between oral health variable and presence of each genus in HOMIM array.
	Loss of attachment extent scorea				Bleeding of probe extend score				Periodontitis				teeth missingb				Tooth decayc				DMFTd
Genus name	Coefficient	Std. Errore	P value		Coefficient	Std. Errore	P value		Coefficient	Std. Errore	P value		Coefficient	Std. Errore	P value		Coefficient	Std. Errore	P value		Coefficient	Std. Errore	P value
Abiotrophia	-0.93658	1.16233	0.42		-1.01742	1.21335	0.402		0.50315	0.70043	0.473		-0.3917	1.07241	0.715		-0.11089	0.1492	0.457		0.02084	0.0291	0.474
Achromobacter	0.31165	0.43148	0.47		0.57381	0.50253	0.254		-0.57725	0.26232	0.0278		-0.05589	0.49857	0.911		0.02869	0.03803	0.451		-0.01436	0.01334	0.282
Acidaminococcaceae[G-1]	0.99026	1.74337	0.57		1.67537	2.10249	0.426		-0.32375	1.01124	0.749		15.3818	2623.85	0.995		0.05089	0.12338	0.68		-0.008422	0.056678	0.882
Acidaminococcaceae[G-2]	3.687e-14	51400	1		-7.451e-14	58970	1		2.265e-14	31500	1		2.969e-14	57890	1		-2.225e-15	4840	1		-2.163e-15	1503	1
Acinetobacter	3.687e-14	51400	1		-7.451e-14	58970	1		2.265e-14	31500	1		2.969e-14	57890	1		-2.225e-15	4840	1		-2.163e-15	1503	1
Actinobaculum	3.687e-14	51400	1		-7.451e-14	58970	1		2.265e-14	31500	1		2.969e-14	57890	1		-2.225e-15	4840	1		-2.163e-15	1503	1
Actinomyces	-0.15261	0.32013	0.6336		0.44621	0.36837	0.2258		0.003549	0.195179	0.9855		0.43513	0.40782	0.286		0.01774	0.02937	0.546		-0.010756	0.009529	0.259
Aggregatibacter	0.51244	0.30174	0.089452		0.53548	0.34813	0.124004		-0.20597	0.18438	0.26396		-0.44642	0.33415	0.18156		-0.03295	0.02993	0.27098		-0.015464	0.009015	0.08627
Anaeroglobus	0.32295	1.55398	0.8354		-0.22549	1.7284	0.896		1.07953	1.13044	0.3396		15.17	1647	0.993		-0.12249	0.19869	0.538		0.03887	0.03784	0.3043
Atopobium	1.53557	0.573803	0.00745		1.13269	0.67649	0.0941		-0.48003	0.3477	0.167		0.246741	0.750073	0.742		-0.039651	0.064379	0.538		-0.001647	0.01734	0.924
Bacillus	3.687e-14	51400	1		-7.451e-14	58970	1		2.265e-14	31500	1		2.969e-14	57890	1		-2.225e-15	4840	1		-2.163e-15	1503	1
Bacteroidaceae [G-1]	3.687e-14	51400	1		-7.451e-14	58970	1		2.265e-14	31500	1		2.969e-14	57890	1		-2.225e-15	4840	1		-2.163e-15	1503	1
Bacteroidales [G-2]	-0.14164	0.56415	0.8018		0.20548	0.66205	0.7563		0.21706	0.35516	0.5411		-0.59642	0.57452	0.29921		-0.15554	0.09103	0.08752		0.01309	0.017	0.44107
Bacteroides	2.0842	1.5528	0.1795		1.1083	1.8011	0.538		-0.1375	0.9481	0.885		16.2281	4066.15	0.9968		-0.8833	0.8233	0.2833		-0.1646	0.1233	0.182
Bacteroidetes [G-3]	3.687e-14	51400	1		-7.451e-14	58970	1		2.265e-14	31500	1		2.969e-14	57890	1		-2.225e-15	4840	1		-2.163e-15	1503	1
Bergeyella	3.687e-14	51400	1		-7.451e-14	58970	1		2.265e-14	31500	1		2.969e-14	57890	1		-2.225e-15	4840	1		-2.163e-15	1503	1
Bifidobacteriaceae [G-1]	3.687e-14	51400	1		-7.451e-14	58970	1		2.265e-14	31500	1		2.969e-14	57890	1		-2.225e-15	4840	1		-2.163e-15	1503	1
Bifidobacteriaceae [G-2]	3.687e-14	51400	1		-7.451e-14	58970	1		2.265e-14	31500	1		2.969e-14	57890	1		-2.225e-15	4840	1		-2.163e-15	1503	1
Bifidobacterium	3.687e-14	51400	1		-7.451e-14	58970	1		2.265e-14	31500	1		2.969e-14	57890	1		-2.225e-15	4840	1		-2.163e-15	1503	1
Brevundimonas	0.928208	0.558068	0.0963		1.4363	0.68239	0.0353		-0.218	0.34047	0.522		0.55149	0.74626	0.4599		0.01681	0.04947	0.734		0.00667	0.01584	0.6738
Bulleidia	2.322	2.75	0.398		1.163	2.802	0.678		-21.0903	9195.45	0.998		-24.0332	9794.39	0.998		-16.4	3517	0.996		0.09706	0.07502	0.196
Burkholderia	0.00241	0.32161	0.994		0.38671	0.37362	0.30065		0.1874	0.19994	0.34861		0.50848	0.419	0.22491		-0.05937	0.03454	0.08565		0.00598	0.009618	0.534112
Campylobacter	-0.0135	1.15184	0.9907		1.77055	1.21887	0.1463		-0.003422	0.6996	0.9961		1.16609	0.82331	0.157		-0.14576	0.0618	0.0183		-0.03711	0.03169	0.2416
Capnocytophaga	0.057101	0.363961	0.8753		0.789925	0.414338	0.0566		-0.319538	0.224967	0.1555		0.256952	0.373543	0.4915		-0.05106	0.03054	0.0946		-0.009348	0.010276	0.363
Cardiobacterium	-0.61215	0.56671	0.28		-0.94347	0.62983	0.1341		0.4367	0.34558	0.2063		0.66661	0.74603	0.37157		-0.12161	0.07312	0.0963		0.001144	0.015075	0.93951
Catonella	0.67787	0.40259	0.09223		1.20937	0.48311	0.0123		-0.63369	0.24639	0.01012		0.01836	0.50351	0.970906		-0.00138	0.04023	0.972633		-0.02377	0.01326	0.073066
Clostridiales [F-2][G-1]	-0.36316	0.46576	0.4356		-0.5328	0.52499	0.3102		0.09549	0.28105	0.734		-0.9051	0.41087	0.0276		-0.090409	0.057055	0.1131		-0.002226	0.013384	0.8679
Clostridiales [F-2][G-2]	-0.298478	0.319841	0.3507		-0.259808	0.366262	0.4781		0.20261	0.197549	0.3051		-0.32528	0.3385	0.3366		-0.07196	0.03452	0.0371		0.0009737	0.0092047	0.9158
Clostridium	3.687e-14	51400	1		-7.451e-14	58970	1		2.265e-14	31500	1		2.969e-14	57890	1		-2.225e-15	4840	1		-2.163e-15	1503	1
Corynebacterium	3.687e-14	51400	1		-7.451e-14	58970	1		2.265e-14	31500	1		2.969e-14	57890	1		-2.225e-15	4840	1		-2.163e-15	1503	1
Cryptobacterium	3.687e-14	51400	1		-7.451e-14	58970	1		2.265e-14	31500	1		2.969e-14	57890	1		-2.225e-15	4840	1		-2.163e-15	1503	1
Desulfobulbus	3.687e-14	51400	1		-7.451e-14	58970	1		2.265e-14	31500	1		2.969e-14	57890	1		-2.225e-15	4840	1		-2.163e-15	1503	1
Dialister	0.23917	0.30633	0.4349		0.258012	0.353347	0.465		0.001056	0.187713	0.9955		-0.380548	0.336664	0.258		0.005282	0.029082	0.856		-0.015455	0.009266	0.0953
Eikenella	0.221017	0.597698	0.712		0.374271	0.697208	0.591		-0.146544	0.369011	0.691		1.12451	1.02755	0.274		0.015809	0.050361	0.754		0.03718	0.01608	0.0208
Enterococcus	2.8924	3.6304	0.426		2.158	4.8999	0.66		19.2071	10376.2	0.999		19.0435	27042.4	0.999		-0.0521	0.4427	0.906		0.01532	0.1046	0.883
Escherichia	2.8924	3.6304	0.426		2.158	4.8999	0.66		19.2071	10376.2	0.999		19.0435	27042.4	0.999		-0.0521	0.4427	0.906		0.01532	0.1046	0.883
Eubacterium	3.687e-14	51400	1		-7.451e-14	58970	1		2.265e-14	31500	1		2.969e-14	57890	1		-2.225e-15	4840	1		-2.163e-15	1503	1
Eubacterium [XI][G-1]	0.33831	0.30329	0.265		0.91892	0.3493	0.00852		-0.30303	0.18643	0.104		0.05819	0.33121	0.861		-0.04728	0.02754	0.086		-0.026686	0.00867	0.00208
Eubacterium [XI][G-3]	-0.70565	1.0825	0.514		0.64686	1.17405	0.582		-0.48256	0.61906	0.436		-0.10691	1.05898	0.92		-0.01398	0.09131	0.878		0.02961	0.02717	0.276
Eubacterium [XI][G-5]	3.687e-14	51400	1		-7.451e-14	58970	1		2.265e-14	31500	1		2.969e-14	57890	1		-2.225e-15	4840	1		-2.163e-15	1503	1
Eubacterium [XI][G-6]	1.80913	0.91685	0.0485		4.39239	1.4054	0.00178		-2.15199	0.77171	0.00529		-0.11243	1.0552	0.915		0.05662	0.06485	0.383		-0.02575	0.02937	0.381
Eubacterium [XI][G-7]	-0.18961	0.3235	0.5578		0.67183	0.37569	0.07373		-0.23825	0.19805	0.22898		1.20358	0.54087	0.0261		-0.10812	0.04113	0.00857		-0.02809	0.01026	0.006179
Eubacterium [XIVa][G-1]	0.13808	0.29392	0.639		-0.1411	0.33675	0.675		-0.16103	0.18003	0.371		-0.1067	0.32931	0.746		-0.09021	0.02912	0.00195		-0.005309	0.008522	0.533
Eubacterium[11][G-3]	0.082782	0.301288	0.7835		-0.49565	0.34784	0.15418		0.02696	0.18498	0.8841		0.19354	0.3385	0.567481		-0.03438	0.02812	0.22141		0.006975	0.009006	0.438632
Filifactor	0.57571	0.29956	0.054621		1.05357	0.34981	0.002597		-0.63486	0.18361	0.000545		0.70248	0.41153	0.08783		-0.02801	0.03001	0.35069		-0.048489	0.009743	6.47e-07
Fusobacteria [G-1]	0.5742	1.34	0.6683		0.69476	1.57167	0.6584		-0.20831	0.83591	0.8032		-1.09605	1.13044	0.332		-0.006818	0.1459	0.963		-0.07503	0.0534	0.16
Fusobacterium	0.57348	0.8485	0.4991		3.13604	1.01943	0.0021		-1.36764	0.643	0.03342		1.15719	0.54314	0.03312		0.0004839	0.0702454	0.994504		-0.03296	0.02097	0.11597
Gemella	-0.33257	1.17519	0.777		0.338048	1.35287	0.803		-0.2826	0.74177	0.703		0.68456	1.09013	0.53		-0.05443	0.09277	0.557		0.02692	0.03832	0.4823
Granulicatella	-0.68212	0.48183	0.15687		0.396388	0.558355	0.47775		0.099373	0.298526	0.73922		0.37274	0.44269	0.3998		0.03007	0.04852	0.53547		-0.007754	0.013268	0.55894
Haemophilus	-0.34705	0.94027	0.712		-1.11571	1.1164	0.318		-0.2052	0.58321	0.725		0.98748	0.66413	0.137		0.26861	0.17286	0.1202		-0.01642	0.02377	0.4897
Kingella	0.04906	0.472508	0.917		0.24163	0.54768	0.659		0.2229	0.29695	0.453		0.937626	0.738775	0.204		0.008783	0.041878	0.834		0.009664	0.013198	0.464
Lachnospiraceae [G-3]	-0.06139	0.29848	0.83705		0.12466	0.34259	0.71595		-0.05386	0.18326	0.76882		-0.180508	0.338714	0.5941		-0.038981	0.027611	0.158		-0.015141	0.008667	0.0806
Lachnospiraceae [G-4]	0.687337	0.299229	0.0216		1.21315	0.352922	0.000587		-0.231117	0.182764	0.206		0.408238	0.361072	0.25821		-0.10165	0.03371	0.00257		-0.024689	0.009041	0.00632
Lachnospiraceae [G-5]	3.8767	3.0472	0.203		1.6594	2.9974	0.58		-1.0545	1.569	0.502		-4.1183	2.1051	0.0504		0.2267	0.174	0.193		0.08311	0.07127	0.244
Lactobacillus	1.11066	0.524259	0.0341		-0.33953	0.59811	0.57		0.18468	0.32869	0.574		1.3917	1.0253	0.1747		-0.05025	0.0584	0.39		0.011811	0.01503	0.432
Lactococcus	3.687e-14	51400	1		-7.451e-14	58970	1		2.265e-14	31500	1		2.969e-14	57890	1		-2.225e-15	4840	1		-2.163e-15	1503	1
Lautropia	0.07	0.85662	0.935		-1.43171	0.97045	0.14		-0.10729	0.53241	0.84		-0.491362	0.772303	0.5246		0.05902	0.060223	0.3271		0.04052	0.02292	0.077
Legionella	3.687e-14	51400	1		-7.451e-14	58970	1		2.265e-14	31500	1		2.969e-14	57890	1		-2.225e-15	4840	1		-2.163e-15	1503	1
Leptotrichia	-1.33239	0.96763	0.169		-0.13264	1.11613	0.905		0.38808	0.59437	0.514		0.6251	0.79314	0.431		-0.07173	0.07319	0.327		-0.004901	0.0283	0.863
Megasphaera	0.45305	0.30072	0.131923		-0.47507	0.34437	0.16772		0.07245	0.18316	0.692422		-0.52787	0.35163	0.133309		-0.006715	0.028139	0.81138		0.013212	0.008759	0.131464
Mogibacterium	3.687e-14	51400	1		-7.451e-14	58970	1		2.265e-14	31500	1		2.969e-14	57890	1		-2.225e-15	4840	1		-2.163e-15	1503	1
Mycobacterium	3.687e-14	51400	1		-7.451e-14	58970	1		2.265e-14	31500	1		2.969e-14	57890	1		-2.225e-15	4840	1		-2.163e-15	1503	1
Mycoplasma	3.687e-14	51400	1		-7.451e-14	58970	1		2.265e-14	31500	1		2.969e-14	57890	1		-2.225e-15	4840	1		-2.163e-15	1503	1
Neisseria	-0.57898	0.50188	0.2487		0.84774	0.57018	0.1371		-0.686164	0.325474	0.035		1.17179	0.40235	0.00359		-0.089002	0.035521	0.01222		-0.03681	0.01348	0.00632
Ochrobactrum	-1.046	1.9727	0.5959		2.5206	2.1807	0.2477		-0.3564	1.0517	0.7347		17.29	6376	0.9978		0.0007666	0.1801	0.9966		-0.2419	0.1535	0.1151
Olsenella	3.687e-14	51400	1		-7.451e-14	58970	1		2.265e-14	31500	1		2.969e-14	57890	1		-2.225e-15	4840	1		-2.163e-15	1503	1
Oribacterium	3.687e-14	51400	1		-7.451e-14	58970	1		2.265e-14	31500	1		2.969e-14	57890	1		-2.225e-15	4840	1		-2.163e-15	1503	1
Parvimonas	0.89893	0.36086	0.0127		1.88032	0.41511	5.91e-06		-0.851824	0.230459	0.000219		0.95702	0.33173	0.00391		-0.0003091	0.0316249	0.9922		-0.029082	0.009617	0.00249
Peptostreptococcaceae [XI][G-4]	3.687e-14	51400	1		-7.451e-14	58970	1		2.265e-14	31500	1		2.969e-14	57890	1		-2.225e-15	4840	1		-2.163e-15	1503	1
Peptostreptococcaceae [XI][G-7]	3.687e-14	51400	1		-7.451e-14	58970	1		2.265e-14	31500	1		2.969e-14	57890	1		-2.225e-15	4840	1		-2.163e-15	1503	1
Peptostreptococcaceae [XIII][G-1]	0.501888	1.10883	0.6508		4.62921	1.80289	0.0102		-0.47475	0.68807	0.4902		-0.62829	1.09326	0.5655		-0.01685	0.11587	0.8843		-0.060466	0.043949	0.1689
Peptostreptococcus	0.54474	0.36992	0.141		0.84638	0.43615	0.0523		-0.35516	0.22558	0.115		1.27552	0.73606	0.0831		-0.04657	0.04223	0.2702		-0.065269	0.014263	4.73e-06
Porphyromonas	0.50475	0.29428	0.08631		1.27491	0.34629	0.000232		-0.14659	0.17951	0.41415		0.578409	0.346321	0.094889		-0.074354	0.029649	0.012149		-0.021366	0.008637	0.013373
Prevotella	-0.009177	0.507441	0.98557		0.11027	0.57801	0.8487		0.138917	0.312098	0.6562		0.375301	0.511427	0.463052		-0.010504	0.045966	0.819239		0.006848	0.01527	0.653834
Propionibacterium	0.97711	0.81626	0.2313		0.96648	0.982	0.325		0.21965	0.52689	0.6768		-0.87578	0.81297	0.28136		-0.08867	0.12877	0.49107		-0.02574	0.03032	0.3959
Pseudomonas	-0.32575	0.77837	0.676		0.636	0.90412	0.482		-0.41722	0.47329	0.378		-1.19345	0.5358	0.0259		-0.24738	0.142257	0.082		0.01582	0.0209	0.4491
Pseudoramibacter	3.687e-14	51400	1		-7.451e-14	58970	1		2.265e-14	31500	1		2.969e-14	57890	1		-2.225e-15	4840	1		-2.163e-15	1503	1
Pyramidobacter	3.687e-14	51400	1		-7.451e-14	58970	1		2.265e-14	31500	1		2.969e-14	57890	1		-2.225e-15	4840	1		-2.163e-15	1503	1
Rhodocyclus	3.687e-14	51400	1		-7.451e-14	58970	1		2.265e-14	31500	1		2.969e-14	57890	1		-2.225e-15	4840	1		-2.163e-15	1503	1
Rothia	-0.357905	0.326074	0.272371		-0.03501	0.377	0.926011		0.08166	0.20031	0.683507		0.369883	0.350745	0.292		-0.015245	0.030512	0.617		0.0052917	0.0097	0.585
Ruminococcus	3.687e-14	51400	1		-7.451e-14	58970	1		2.265e-14	31500	1		2.969e-14	57890	1		-2.225e-15	4840	1		-2.163e-15	1503	1
Scardovia	3.687e-14	51400	1		-7.451e-14	58970	1		2.265e-14	31500	1		2.969e-14	57890	1		-2.225e-15	4840	1		-2.163e-15	1503	1
Selenomonas	0.363905	0.303559	0.23061		-0.11532	0.34614	0.739		0.10021	0.18483	0.58769		-0.5958	0.36935	0.106723		-0.05142	0.02823	0.06858		-0.006594	0.008755	0.451386
Shuttleworthia	0.126253	0.300368	0.6742		-0.060896	0.345174	0.86		-0.048612	0.184282	0.7919		-0.340456	0.330863	0.3035		-0.049657	0.030561	0.1042		-0.00412	0.008818	0.6404
Slackia	0.351519	0.294252	0.23224		0.303902	0.337182	0.36743		-0.106199	0.179685	0.5545		0.452876	0.334489	0.175758		0.021487	0.027837	0.440179		-0.013958	0.008615	0.105174
Solobacterium	-0.405425	0.543061	0.4553		0.598147	0.62258	0.3367		0.117076	0.331284	0.7238		0.806848	0.478259	0.0916		-0.066104	0.042593	0.121		-0.005373	0.016075	0.738
SR1 [G-1]	1.8313	0.94527	0.0527		0.506769	1.05349	0.6305		-0.21294	0.55018	0.6987		-0.81361	0.79238	0.3045		0.06188	0.07013	0.3776		0.010362	0.02729	0.7042
Staphylococcus	1.085	34080	1		-1.511	41590	1		-3.977	58610	1		0.9034	45400	1		-0.03044	3652	1		-0.1692	1795	1
Stenotrophomonas	0.55451	1.12602	0.622		-0.62337	1.30962	0.634		0.30786	0.71829	0.668		15.3977	1613.85	0.9924		-0.37335	0.30579	0.222		-0.05377	0.04346	0.216
Streptococcus	3.687e-14	51400	1		-7.451e-14	58970	1		2.265e-14	31500	1		2.969e-14	57890	1		-2.225e-15	4840	1		-2.163e-15	1503	1
Synergistetes [G-3]	-0.12052	0.29027	0.678		-0.03005	0.33309	0.928		-0.01317	0.17786	0.941		-0.24004	0.32782	0.464		-0.02618	0.0279	0.348		-0.010418	0.008566	0.224
Tannerella	0.165594	0.29167	0.5702		-0.227918	0.334831	0.4961		0.047683	0.17877	0.78968		0.2294	0.32835	0.4848		-0.0097	0.02749	0.7242		-0.0009875	0.0085081	0.9076
TM7 [G-1]	3.687e-14	51400	1		-7.451e-14	58970	1		2.265e-14	31500	1		2.969e-14	57890	1		-2.225e-15	4840	1		-2.163e-15	1503	1
TM7 [G-5]	3.687e-14	51400	1		-7.451e-14	58970	1		2.265e-14	31500	1		2.969e-14	57890	1		-2.225e-15	4840	1		-2.163e-15	1503	1
Treponema	1.34506	1.34278	0.316		0.99614	1.61169	0.537		-0.95679	0.87842	0.276		15.9552	2637.35	0.995		-0.09279	0.18061	0.607		-0.03146	0.04596	0.494
Veillonella	1.3683	1.13712	0.2289		0.0828	1.17892	0.944		0.26766	0.65097	0.681		-15.2898	1609.81	0.9924		-0.03797	0.09206	0.68		0.220285	0.10124	0.0296
Veillonellaceae [G-1]	-0.01164	0.32701	0.9716		-0.94462	0.37707	0.01224		0.53297	0.20495	0.009308		-0.08809	0.34522	0.79859		0.01946	0.0288	0.49935		0.035597	0.009091	9.02e-05
apercent of probed sites with loss of attachment >= 3 mm
bNumber of permanent teeth missing;
cNumber of surfaces with coronal decay;
dDMFT score (decayed, missing, and filled teeth) based on teeth excluding third molars;
estandard error of the coefficient;
The coefficients and P values were based on logistic regression model
